# Supplementary material for: Reliability and Accuracy of YouTube Peri-Implantitis Videos as an Educational Source for Patients in Population-Based Prevention Strategies
Source: Healthcare (Basel). 2023 Jul 23;11(14):2094. doi: 10.3390/healthcare11142094 (PMC10378864; doi:10.3390/healthcare11142094)
Supplement: Supplementary file 1 [file healthcare-11-02094-s001.zip]

Archive with 1 entries (1 files):
- healthcare-2463084-supplementary.pdf
